# Supplementary material for: Collectin CL-LK Is a Novel Soluble Pattern Recognition Receptor for Mycobacterium tuberculosis
Source: PLoS One. 2015 Jul 14;10(7):e0132692. doi: 10.1371/journal.pone.0132692 (PMC4501752; doi:10.1371/journal.pone.0132692)
Supplement: S1 Table — The table indicates the sequences for the different forward and reverse primers used in RT-qPCR experiments (HPRT, IFNγ, IL-10, IL-17a, TNF-α). (XLS) [file pone.0132692.s003.xls]

## Sheet: Feuil1
	Gene	Forward primer (5'-3')	Reverse primer (5'-3')
	HPRT	GTTCTTTGCTGACCTGCT-GGAT	CCCCGTTGACTGATCATTACAG
	IFNg	CAGCAACAGCAAGGCGAA	GGACCTGTGGGTTGTTGACCT
	IL10	TCTTTCAAACAAAGGACCAGCTG	TGGCAACCCAAGTAACCCTTA
	IL17a	CCTGGACTCTCCACCGCA	CTCCGCATTGACACAGCG
	TNF alpha	CAAAATTCGAGTGACAAGCCTGTA	CCACTTGGTGGTTTGCTACGA
