# Supplementary material for: Collectin CL-LK Is a Novel Soluble Pattern Recognition Receptor for Mycobacterium tuberculosis
Source: PLoS One. 2015 Jul 14;10(7):e0132692. doi: 10.1371/journal.pone.0132692 (PMC4501752; doi:10.1371/journal.pone.0132692)
Supplement: S2 Table — The table indicates health status, age, sex, IGRA status, mean IDR size and CL-LK concentration in all analyzed individuals. (XLS) [file pone.0132692.s004.xls]

## Sheet: Feuil1
Patient ID	Status	Age (years)	Sex (1, males; 2, females)	IGRA	Mean IDR (mm); ND, not done	CL-LK (ng/mL)
02 5075	Healthy contact	46	1	NEG	0	256.027
02 5212	Healthy contact	5	2	NEG	0	446.244
02 5086	Healthy contact	11	1	NEG	0	341.222
02 5088	Healthy contact	6	2	NEG	0	226.563
02 5213	Healthy contact	40	2	NEG	0	458.142
02 5210	Healthy contact	13	1	NEG	5.5	540.675
02 5087	Healthy contact	15	1	NEG	9.5	360.719
02 5071	Healthy contact	65	2	NEG	12	124.375
02 5233	Healthy contact	41	2	NEG	12.5	605.828
02 5097	Healthy contact	18	1	NEG	13	446.123
02 5072	Healthy contact	15	2	NEG	13	313.372
02 5089	Healthy contact	39	2	NEG	13	211.367
02 5067	Healthy contact	33	2	NEG	13.5	292.497
02 5069	Healthy contact	25	1	NEG	14	266.842
02 5062	Healthy contact	25	1	NEG	17.5	288.348
02 5238	Healthy contact	22	2	NEG	20.5	190.328
02 5230	Healthy contact	10	1	NEG	23	403.578
02 5240	Healthy contact	5	2	NEG	25	423.682
02 5056	Healthy contact	39	1	POS	0	307.139
02 5204	Healthy contact	11	1	POS	0	392.334
02 5207	Healthy contact	17	1	POS	0	364.928
02 5211	Healthy contact	7	2	POS	0	639.049
02 5096	Healthy contact	18	1	POS	11	424.842
02 5059	Healthy contact	79	2	POS	13.5	395.898
02 5229	Healthy contact	15	2	POS	14	339.567
02 5228	Healthy contact	20	1	POS	16.5	370.867
02 5095	Healthy contact	47	1	POS	21	296.652
02 5203	Healthy contact	15	1	POS	21.5	190.89
02 5231	Healthy contact	8	1	POS	22	491.439
02 5218	Healthy contact	16	1	POS	28.5	500.167
02 5261	Healthy control	9	1	NEG	0	195.734
02 5343	Healthy control	15	2	NEG	0	314.601
02 5344	Healthy control	21	2	NEG	0	488.575
02 5492	Healthy control	8	2	NEG	0	442.558
02 5605	Healthy control	15	2	NEG	0	223.915
02 5640	Healthy control	12	2	NEG	0	613.945
02 5053	Healthy control	12	1	NEG	0	304.078
02 5490	Healthy control	11	2	NEG	0	404.669
02 5608	Healthy control	32	2	NEG	0	374.744
02 5615	Healthy control	17	2	NEG	1	436.133
02 5462	Healthy control	27	2	NEG	2	276.771
02 5613	Healthy control	27	2	NEG	2.5	348.205
02 5642	Healthy control	30	1	NEG	3	433.046
02 5055	Healthy control	41	2	NEG	10	484.895
02 5466	Healthy control	21	1	NEG	10.5	526.329
02 5052	Healthy control	14	1	NEG	16.5	295.664
02 5260	Healthy control	6	2	POS	0	383.684
02 5061	Healthy control	23	2	POS	3.5	409.878
02 5639	Healthy control	22	2	POS	8	404.435
02 5491	Healthy control	40	1	POS	10	256.038
02 5637	Healthy control	19	1	POS	12.5	281.279
02 5643	Healthy control	55	2	POS	12.5	432.811
02 5614	Healthy control	40	1	POS	15	455.897
02 5489	Healthy control	41	1	POS	20	272.105
02 5645	TB patient	25	2	POS	16.5	305.12
02 5237	TB patient	22	2	NEG	0	292.708
02 5300	TB patient	51	2	NEG	0	387.453
02 5070	TB patient	48	2	NEG	3.5	552.47
02 5522	TB patient	36	2	NEG	10	206.12
02 5241	TB patient	30	1	NEG	13.5	254.506
02 5570	TB patient	39	1	NEG	14.5	307.622
02 5085	TB patient	47	1	NEG	15	265.204
02 5232	TB patient	5	1	NEG	15.5	413.897
02 5877	TB patient	47	2	NEG	16	189.862
02 5235	TB patient	20	2	NEG	18.5	319.024
02 5895	TB patient	14	2	NEG	21	117.13
02 5064	TB patient	25	2	NEG	21	232.052
02 5427	TB patient	38	2	NEG	ND	328.272
02 5519	TB patient	30	2	POS	4.5	433.642
02 5526	TB patient	23	2	POS	10	206.008
02 5254	TB patient	55	1	POS	11	134.981
02 5304	TB patient	65	1	POS	12	300.629
02 5060	TB patient	40	2	POS	14	376.984
02 5094	TB patient	35	2	POS	14	442.38
02 5310	TB patient	20	2	POS	14	212.118
02 5298	TB patient	37	1	POS	16	156.205
02 5202	TB patient	17	2	POS	16.5	156.494
02 5234	TB patient	70	1	POS	16.5	188.99
02 5279	TB patient	34	1	POS	16.5	296.165
02 5206	TB patient	35	1	POS	18.5	154.929
02 5236	TB patient	2	2	POS	20	435.836
02 5239	TB patient	33	1	POS	20.5	315.833
02 5205	TB patient	47	1	POS	22	273.611
02 5065	TB patient	34	1	POS	23	168.088
02 5796	TB patient	11	1	POS	32.5	213.153
02 5382	TB patient	23	2	POS	ND	306.772
02 5386	TB patient	28	1	POS	ND	264.079
02 5412	TB patient	49	1	POS	ND	213.126
02 5429	TB patient	23	1	POS	ND	364.243
